# Supplementary material for: Uncovering a Genetic Diagnosis in a Pediatric Patient by Whole Exome Sequencing: A Modeling Investigation in Wiedemann–Steiner Syndrome
Source: Genes (Basel). 2024 Sep 1;15(9):1155. doi: 10.3390/genes15091155 (PMC11431573; doi:10.3390/genes15091155)
Supplement: Supplementary file 1 [file genes-15-01155-s001.zip]

Archive with 1 entries (1 files):
- genes-3154702-supplementary.pdf
